# Supplementary material for: Attitudes towards Olive Oil Usage, Domestic Storage, and Knowledge of Quality: A Consumers’ Survey in Greece
Source: Nutrients. 2021 Oct 21;13(11):3709. doi: 10.3390/nu13113709 (PMC8621747; doi:10.3390/nu13113709)
Supplement: Supplementary file 1 [file nutrients-13-03709-s001.zip]

Archive with 1 entries (1 files):
- nutrients-1421938-supplementary.pdf
